# Supplementary material for: Enhanced Labeling to Promote Consumption of Nutrient Dense Foods and Healthier Diets
Source: Foods. 2024 Oct 24;13(21):3377. doi: 10.3390/foods13213377 (PMC11544848; doi:10.3390/foods13213377)
Supplement: Supplementary file 1 [file foods-13-03377-s001.zip]

Archive with 3 entries (3 files):
- Supp File-196 Foods_10-15-2024.xlsx
- SuppFile_Tables 1-18_10-13-2024.xlsx
- Suppl File_NuCal_Method_10-18-24.pdf
