# Supplementary material for: Enhanced Labeling to Promote Consumption of Nutrient Dense Foods and Healthier Diets
Source: Foods. 2024 Oct 24;13(21):3377. doi: 10.3390/foods13213377 (PMC11544848; doi:10.3390/foods13213377)
Supplement: Supplementary file 1 [file foods-13-03377-s001.zip › Supp File-196 Foods_10-15-2024.xlsx]

## Sheet: Supp Table 196 Foods
Supplemental Table. NuCal and Nutritional Quality Index (NQI) Vaues for 196 Foods in Three Zones Along the Nutritional Quality Continuum											Nutrients Contributing Most Heavily to NQI Values		Notes
Yellow = variations on the same food	Nutritional Quality Index			% Nutrient Needs Met	Per Serving		% Daily Caloric Need	NuCal Value	USDA Number		First	2nd & 3rd	Truncations	ORAC Estimated
Rose = fortified nutrients inflate NQI	Per 100 g	Per 100 Cal.	Per Serv.		Serv. Size	Calories
Green Zone Along Continuum: NuCal Values Greater Than 4.0
MUSTARD greens,boiled	0.128789	0.858596	0.0901526	0.0901526	1/2 cup	10.5	0.00525	17.1719	11799		Lutein+	Vit K, ORAC	Vit K, Lutein+	Estimated
SPINACH,raw	0.196023	0.852275	0.058807	0.058807	1 cup	6.9	0.00345	17.0455	11457		Lutein+	Vit K, vit A	Vit K, Lutein+
TURNIP,greens,boiled	0.170213	0.851066	0.122554	0.122554	1/2 cup	14.4	0.0072	17.0213	11569		Lutein+	Vit K, fiber	Vit K, Lutein+	Estimated
LETTUCE,Romaine	0.13018	0.765767	0.0611848	0.0611848	1 cup	7.99	0.003995	15.3153	11251		Lutein+	Vit K, vit A	Vit K, lutein+
KALE,boiled	0.212732	0.759758	0.138276	0.138276	1/2 cup	18.2	0.0091	15.1952	11234		Lutein+	Vit K, ORAC	Vit K, Lutein+	Estimated
COLLARDS,boiled	0.187803	0.722318	0.178413	0.178413	1/2 cup	24.7	0.01235	14.4464	11162		Lutein+	Vit K, fiber	Vit K, Lutein+	Estimated
ENDIVE,raw	0.0783562	0.460919	0.0391781	0.0391781	1 cup	8.5	0.00425	9.21838	11213		Vit K	Fiber, ORAC	Vit K	Estimated
ASPARAGUS,boiled	0.0972803	0.442183	0.0875522	0.0875522	1/2 cup	19.8	0.0099	8.84366	11012		Fiber	Vit K, fiber/ORAC
BROCCOLI,boiled	0.154501	0.441431	0.120511	0.120511	1/2 cup	27.3	0.01365	8.82862	11091		Lutein+	Vit K, fiber
SQUASH,zucchini,boiled	0.0661611	0.441074	0.059545	0.059545	1/2 cup	13.5	0.00675	8.82148	11478		Lutein+	Fiber, vit C		Estimated as raw
BRUSSEL sprouts,boiled	0.151641	0.421225	0.11828	0.11828	1/2 cup	28.08	0.01404	8.42449	11099		Lutein+	Vit K, vit C		Estimated
ONION,green tops	0.0963759	0.356948	0.0342616	0.0342616	1/2 cup	9.5985	0.00479925	7.13896	11292		Vit K		Vit K	A guess
LIVER,calf,braised	0.659	0.343	0.562	0.562	3 oz.	164	0.082	6.85366	17203		Vit A	Cu, vit B-12	Vit. A, vit. B-12, Cu	Unkn, likely negligible
PUMPKIN,boiled	0.0650384	0.325192	0.0799972	0.0799972	1/2 cup	24.6	0.0123	6.50384	11423		Lutein+	Vit A, fiber		Estimated as raw
ARTICHOKE,boiled	0.163426	0.308351	0.137278	0.137278	1/2 cup	44.52	0.02226	6.16702	11008		ORAC	Fiber, lutein+
OKRA,boiled	0.0672655	0.305752	0.0538124	0.0538124	1/2 cup	17.6	0.0088	6.11504	11279		Fiber	Lutein+, vit K		Estimated
BELL PEPPER,green	0.0606845	0.303423	0.0455134	0.0455134	1/2 cup	15	0.0075	6.06845	11333		Vit C	Lutein+, fiber	Vit C
ALL-BRAN,Kellogg	0.767033	0.295013	0.217837	0.217837	1 ounce	73.84	0.03692	5.90025	08001		Fiber	Vit B-6, folate		Estimated
CABBAGE,boiled	0.0657041	0.28567	0.0492781	0.0492781	1/2 cup	17.25	0.008625	5.7134	11110		Vit K	Fiber, vit C	Vit K
CELERY,boiled	0.0477863	0.265479	0.0358397	0.0358397	1/2 cup	13.5	0.00675	5.30959	11144		Lutein+	Fiber, vit K		Estimated as raw
CELERY,raw	0.0421148	0.263217	0.0214785	0.0214785	1/2 cup	8.16	0.00408	5.26435	11143		Fiber	Lutein+, vit K
LETTUCE,iceberg	0.0366935	0.262096	0.0209153	0.0209153	1 cup	7.98	0.00399	5.24193	11252		Lutein+	Fiber, vit K
CARROT,boiled	0.089818	0.256623	0.0700581	0.0700581	1/2 cup	27.3	0.01365	5.13246	11125		Vit A	Lutein+, fiber
SQUASH,winter,baked	0.0927755	0.250745	0.0956469	0.0956469	1/2 cup	38.1452	0.0190726	5.01489	11644		Lutein + z			Value for butternut sq.
TOMATO,red	0.045019	0.250105	0.0405171	0.0405171	1/2 cup	16.2	0.0081	5.00211	11529		Lycopene	Fiber, lutein+
CABBAGE,green,raw	0.0595245	0.238098	0.026786	0.026786	1/2 cup	11.25	0.005625	4.76196	11109		Vit K	Fiber, vit C
CAULIFLOWER,boiled	0.054	0.236	0.034	0.034	1/2 cup	14.26	0.00713	4.76858	11136		Fiber	Vit C, ALA
CRANBERRY,raw	0.10738	0.233435	0.10738	0.10738	1 cup	46	0.023	4.6687	09078		ORAC
RADISH,red	0.037	0.229	0.0211549	0.0211549	1/2 cup	9.28	0.00464	4.55925	11429		ORAC	Fiber, vit C		Estimated
STRAWBERRY	0.0696121	0.217538	0.10581	0.10581	1 cup	48.64	0.02432	4.35076	09316		ORAC	Vit C, fiber
GREEN beans,boiled	0.0739315	0.211233	0.0465769	0.0465769	1/2 cup	22.05	0.011025	4.22466	11053		Lutein+	Fiber, ORAC
RASPBERRY	0.105965	0.203778	0.130336	0.130336	1 cup	63.96	0.03198	4.07556	09302		Fiber	ORAC, vit C
Yellow Zone: NuCal Values from 0.5 to 4
MUSHROOM,boiled	0.0550415	0.196577	0.0429324	0.0429324	1/2 cup	21.84	0.01092	3.93154	11261		Fiber	Cu, ORAC		Estimated as raw
SPECIAL K,Kellogg	0.557478	0.147092	0.158324	0.158324	1 ounce	107.636	0.053818	2.94183	08067		Folate	Vit B12, vit B-6		Estimated
PLUM	0.0650271	0.141363	0.0429179	0.0429179	Medium	30.36	0.01518	2.82726	09279		ORAC	Fiber, vit C
WHEATIES,General Mills	0.487813	0.14058	0.138539	0.138539	1 ounce	98.548	0.049274	2.8116	08089		Fiber	Folate, Zn		Estimated
CUCUMBER,peeled	0.0161024	0.134187	0.0107886	0.0107886	1/2 cup	8.04	0.00402	2.68373	11206		Fiber	Vit K, Cu
KIWI,peeled	0.0796597	0.13059	0.143387	0.143387	1 cup	109.8	0.0549	2.61179	09148		Vit C	Fiber, vit K
PAPAYA, red fleshed	0.052942	0.123121	0.0767659	0.0767659	1 cup	62.35	0.031175	2.46242	09226		Vit C	Fiber, lycopene
ORANGE	0.0575577	0.122463	0.0754006	0.0754006	Medium	61.57	0.030785	2.44926	09200		ORAC	Fiber, vit C
CHEERIOS,General Mills	0.448377	0.122174	0.127339	0.127339	1 ounce	104.228	0.052114	2.44347	08013		Folate	Fiber, Fe		Estimated
TROUT,rainbow,farmed,baked/broiled	0.202	0.12	0.172	0.172	3 oz.	143	0.0715	2.40559	15241		Vit D	Protein, vit B-12		Unkn, likely negligible
WATERMELON	0.0358148	0.119383	0.0544385	0.0544385	1 cup	45.6	0.0228	2.38765	09326		Lycopene	Fiber, vit C
CUCUMBER,unpeeled	0.0178679	0.119119	0.00929132	0.00929132	1/2 cup	7.8	0.0039	2.38239	11205		Vit K	Fiber, ORAC
LEMON juice	0.0261908	0.119049	0.00806677	0.00806677	1/8 cup	6.776	0.003388	2.38098	09152		Vit C	ORAC, fiber
SALMON,pink,canned	0.166	0.119	0.141	0.141	3 oz.	118	0.059	2.38983	15084		Vit D	Protein, vit B-12		Unkn, likely negligible
BLUEBERRY	0.0668442	0.117271	0.0989295	0.0989295	1 cup	84.36	0.04218	2.34541	09050		ORAC	Fiber, vit K
TUNA,light,canned in water,drained	0.127	0.109	0.108	0.108	3 oz.	99	0.0495	2.18182	15121		Protein	Vit D, Se		Unkn, likely negligible
GRAPEFRUIT,pink/red	0.0453004	0.107858	0.0557195	0.0557195	1/2 each	51.66	0.02583	2.15716	09112		ORAC	Fiber, vit C
CANTALOUPE	0.0356278	0.104788	0.0555794	0.0555794	1 cup	53.04	0.02652	2.09575	09181		Vit C	Vit A, fiber
PEACH	0.0386774	0.0991727	0.058016	0.058016	Medium	58.5	0.02925	1.98345	09236		ORAC	Fiber, lutein+
SALMON,Atlantic,farmed,baked/broiled	0.196	0.095	0.167	0.167	3 oz.	176	0.088	1.89773	15237		Vit D	Protein, vit B-12		Unkn, likely negligible
SWEET potato,peeled,boiled	0.0679994	0.0894729	0.0775193	0.0775193	1/2 cup	86.64	0.04332	1.78946	11510		Vit A	Fiber, ORAC
CORN FLAKES,Kellogg	0.322612	0.0893663	0.0916219	0.0916219	1 ounce	102.524	0.051262	1.78733	08020		Fe	Vit B-12, vit B-6
LIME juice	0.0221066	0.0884265	0.00680884	0.00680884	1/8 cup	7.7	0.00385	1.76853	09160		Vit C	ORAC, fiber
APRICOT	0.0424257	0.0883868	0.0657598	0.0657598	1 cup	74.4	0.0372	1.76774	09021		Fiber	ORAC, vit A
SHRIMP,boiled/steamed	0.104	0.088	0.089	0.089	3 oz.	101	0.0505	1.76238	15151		Protein	Se, choline		Unkn, likely negligible
RYE flour,dark (whole)	0.285234	0.0877642	0.0810064	0.0810064	1 ounce	92.3	0.04615	1.75528	20063		Fiber	Pro, ORAC		Estimated
CHEERIOS,Frosted,General Mills	0.32937	0.087135	0.0935412	0.0935412	1 ounce	107.352	0.053676	1.7427	08267		Folate	Fiber, Zn		Estimated
HERRING-Sardine,Atlantic,baked/broiled	0.177	0.087	0.151	0.151	3 oz.	173	0.0865	1.74566	15040		Vit B-12	Protein, vit D		Unkn, likely negligible
RICE KRISPIES,Kellogg	0.333396	0.0861487	0.0946843	0.0946843	1 ounce	109.908	0.054954	1.72297	08065		Fe	Vit B12, folate		Estimated
TANGERINE	0.0450448	0.0849902	0.0396394	0.0396394	Medium	46.64	0.02332	1.6998	09218		ORAC	Fiber, vit C
CHERRY	0.0533507	0.0846836	0.0736239	0.0736239	1 cup	86.94	0.04347	1.69367	09070		ORAC	Fiber, lutein+
MILK,soy,fortified	0.036131	0.0840256	0.0877983	0.0877983	1 cup	104.49	0.052245	1.68051	16139		Vit D	Protein, vit B-12		Unkn, likely significant
MILK,nonfat	0.0282231	0.0830092	0.0691467	0.0691467	1 cup	83.3	0.04165	1.66018	01085		Protein	Vit D, Ca		Unkn, likely significant
APPLE	0.0429362	0.0825695	0.0549583	0.0549583	Medium	66.56	0.03328	1.65139	09003		ORAC	Vit C, lutein+
TUNA,light,canned in oil,drained	0.163	0.082	0.139	0.139	3 oz.	169	0.0845	1.64497	15119		Protein	Vit D, Se		Unkn, likely negligible
EGGPLANT,boiled	0.0283017	0.080862	0.0141508	0.0141508	1/2 cup	17.5	0.00875	1.61724	11210		Fiber	ORAC, Prot
NECTARINE	0.0350952	0.0797618	0.0498352	0.0498352	1 medium	62.48	0.03124	1.59524	09191		Fiber
GARLIC,raw	0.11767	0.0789729	0.00353009	0.00353009	1 clove	4.47	0.002235	1.57946	11215		ORAC	Vit B-6, fiber
EGG,raw	0.111465	0.0779474	0.0557324	0.0557324	1 large	71.5	0.03575	1.55895	01123		Protein	Choline, lutein+		Unkn, likely significant
MANGO	0.046541	0.0775683	0.0767926	0.0767926	1 cup	99	0.0495	1.55137	09176		Fiber	ORAC, Vit C
CORN,yellow,boiled	0.0742763	0.0773711	0.0557072	0.0557072	1/2 cup	72	0.036	1.54742	11168		Lutein+	Fiber, protein		Estimated as raw
FROOT LOOPS,Kellogg	0.288178	0.0772596	0.0818427	0.0818427	1 ounce	105.932	0.052966	1.54519	08030		Fiber	Folate, Fe		Estimated
ORANGE juice,fresh	0.0326692	0.0725983	0.0813464	0.0813464	1 cup	112.05	0.056025	1.45197	09206		Vit C
Applesauce,cnd+vit.C	0.0301742	0.0718434	0.0742286	0.0742286	1 cup	103.32	0.05166	1.43687	09401		ORAC			Est. = canned
TILAPIA,baked/broiled	0.091	0.071	0.078	0.078	3 oz.	109	0.0545	1.43119	15262		Protein	Se, vit B-12		Unkn, likely negligible
PEAR	0.0411329	0.0709188	0.0732165	0.0732165	Medium	103.24	0.05162	1.41838	09252		Fiber	ORAC, lutein+
EGG YOLK,raw	0.226812	0.0704385	0.038558	0.038558	1 yolk	54.74	0.02737	1.40877	01125		Choline	Lutein+, protein		Unkn, likely significant
AVOCADO	0.11114	0.0694625	0.0833551	0.0833551	1/2 cup	120	0.06	1.38925	09037		Fiber	ORAC, lutein+
ONION,boiled	0.0296826	0.0674604	0.0311667	0.0311667	1/2 cup	46.2	0.0231	1.34921	11283		ORAC	Fiber, protein		Estimated as sauteed
PINEAPPLE	0.0334655	0.0669311	0.0552181	0.0552181	1 cup	82.5	0.04125	1.33862	09266		Vit C	Fiber, ORAC
MILK, 1% fat	0.0279441	0.0665335	0.0681835	0.0681835	1 cup	102.48	0.05124	1.33067	01082		Protein	Vit D, Ca		Unkn, likely significant
ORANGE juice,Frz.conc+water	0.0296285	0.0658412	0.073775	0.073775	1 cup	112.05	0.056025	1.31682	09215		Vit C			Est. = fresh
CORN POPS,Kellogg	0.254316	0.065377	0.0722259	0.0722259	1 ounce	110.476	0.055238	1.30754	08068		Fiber	Folate, vit B-12		Estimated
CHICKEN,breast,Broil (no bone, skin)	0.108	0.065	0.092	0.092	3 oz.	141	0.0705	1.30496	05064		Protein	Niacin, vit B-6		Unkn, likely negligible
HAM,regular(9%fat),roasted	0.111	0.063	0.095	0.095	3 oz.	152	0.076	1.25	10136		Protein	Thiamin, ALA		Unkn, likely negligible
BARLEY,whole,raw	0.220743	0.0623567	0.0626909	0.0626909	1 ounce	100.536	0.050268	1.24713	20004		Fiber	Pro, ORAC		Estimated
EGG WHITE,raw	0.032377	0.0622634	0.0106844	0.0106844	1 white	17.16	0.00858	1.24527	01124		Protein	Riboflavin, Se		Unkn, likely significant
PRUNE,dried	0.149056	0.0621066	0.259357	0.259357	1 cup	417.6	0.2088	1.24213	09291		ORAC
HONEYDEW	0.02185	0.0606945	0.0371451	0.0371451	1 cup	61.2	0.0306	1.21389	09184		Fiber	Vit C, K
Applesauce,canned	0.0251799	0.0599522	0.0619426	0.0619426	1 cup	103.32	0.05166	1.19904	09019		ORAC
FROSTED Mini-Wheats	0.212954	0.0598187	0.0604791	0.0604791	1 ounce	101.104	0.050552	1.19637	08459		Fiber	Fe, protein		Estimated
TRITICALE,flour,whole	0.196431	0.0581157	0.0557865	0.0557865	1 ounce	95.992	0.047996	1.16231	20070		Fiber	Pro, ORAC		Est.; also Lutein+
BUCKWHEAT,flour,whole	0.191183	0.0570696	0.054296	0.054296	1 ounce	95.14	0.04757	1.14139	20011		Fiber	Pro, ORAC		Estimated
YOGURT,plain,nonfat	0.0318738	0.0569174	0.0780907	0.0780907	1 cup	137.2	0.0686	1.13835	01118		Protein	Ca, P		Unkn, likely significant
KAMUT,raw	0.190012	0.0563835	0.0539635	0.0539635	1 ounce	95.708	0.047854	1.12767	20138		Fiber	Pro, ORAC		Estimated
CRANBERRY juice,unsweetened	0.025905	0.0563153	0.0655397	0.0655397	1 cup	116.38	0.05819	1.12631	43382		ORAC	Vit E, vit C
FLOUR,whole wheat	0.190716	0.056093	0.0541634	0.0541634	1 ounce	96.56	0.04828	1.12186	20080		Fiber	Pro, ORAC		Estimated
MILK, 2% fat	0.0280376	0.0560751	0.0684116	0.0684116	1 cup	122	0.061	1.1215	01079		Protein	Vit D, Ca		Unkn, likely significant
CATFISH,farmed,baked/broiled	0.08	0.056	0.068	0.068	3 oz.	123	0.0615	1.10569	15235		Protein	Vit B-12, choline		Unkn, likely negligible
BREAD,whole wheat	0.13774	0.0557652	0.0371898	0.0371898	1 slice	66.69	0.033345	1.1153	18075		Fiber	Protein, ORAC		Estimated
BEEF,rib eye,lean,broiled	0.111	0.054	0.095	0.095	3 oz.	175	0.0875	1.08571	13098		Protein	Zn, niacin		Unkn, likely negligible
CHEESE,cottage, 1% fat	0.0384542	0.0534087	0.0434533	0.0434533	1/2 cup	81.36	0.04068	1.06817	01016		Protein	Vit B-12, P		Unkn, likely significant
BREAD,7-grain (whole)	0.140933	0.0531822	0.0366425	0.0366425	1 slice	68.9	0.03445	1.06364	18035		Fiber	Protein, ORAC
QUINOA,grain	0.193786	0.0526593	0.0550353	0.0550353	1 ounce	104.512	0.052256	1.05319	20035		Fiber	Pro, ORAC		Estimated
Chicken noodle soup	0.0311067	0.0518444	0.0771445	0.0771445	1 cup	148.8	0.0744	1.03689	06419		Protein			Crude estimate
GRAPE juice,bottled+vit.C	0.0308936	0.0514893	0.0781608	0.0781608	1 cup	151.8	0.0759	1.02979	09130		ORAC			Est. = Concord
GRAPE juice,Concord+vit. C	0.0308936	0.0514893	0.0781608	0.0781608	1 cup	151.8	0.0759	1.02979	N0235		ORAC
POTATO,boiled in skin,peeled	0.0442206	0.0508283	0.0344921	0.0344921	1/2 cup	67.86	0.03393	1.01657	11831		Fiber	ORAC, protein		Estimated as raw
BARLEY,pearled,flour	0.178684	0.0507624	0.0507462	0.0507462	1 ounce	99.968	0.049984	1.01525	20005		Fiber	Pro, ORAC		Estimated
SHREDDED WHEAT	0.169872	0.0504071	0.0482436	0.0482436	1 ounce	95.708	0.047854	1.00814	08147		Fiber	Protein, vit B-6
GRAPE, red and green	0.0346563	0.0502265	0.052331	0.052331	1 cup	104.19	0.052095	1.00453	09132		ORAC	Fiber, vit K
MILK,buttermilk,cultured	0.0196832	0.0492079	0.0482237	0.0482237	1 cup	98	0.049	0.984158	01088		Protein	Ca, Riboflavin		Unkn, likely significant
Fruit coctail in juice	0.0280098	0.04914	0.0694643	0.0694643	1 cup	141.36	0.07068	0.9828	09097		Fiber			Crude estimate
AMARANTH,grain	0.181012	0.0487903	0.0514075	0.0514075	1 ounce	105.364	0.052682	0.975807	20001		Fiber	Pro, ORAC		Estimated
MILK,whole	0.0297581	0.0487838	0.0726097	0.0726097	1 cup	148.84	0.07442	0.975675	01077		Vit D	Protein, Ca		Unkn, likely significant
OIL,soybean	0.43116	0.0487737	0.0586377	0.0586377	1 Tbsp.	120.224	0.060112	0.975474	04044		Linolenic	Linoleic, vit K		Unkn, likely negligible
PORK,loin,lean+fat,roasted	0.119	0.048	0.101	0.101	3 oz.	211	0.1055	0.957346	10023		Protein	Thiamin, Se		Unkn, likely negligible
WILD RICE,raw	0.170543	0.0477712	0.0484343	0.0484343	1 ounce	101.388	0.050694	0.955424	20088		Fiber	Pro, ORAC		Estimated
Lasagne, meat + sauce	0.0679656	0.0471983	0.0768011	0.0768011	4 oz.	162.72	0.08136	0.943966	22916		Protein			Crude estimate
BEEF,ground,cooked,15% fat	0.109	0.047	0.092	0.092	3 oz.	198	0.099	0.929293	23569		Protein	Vit B-12, Zn		Unkn, likely negligible
PORK,spareribs,lean+fat,roasted	0.113	0.047	0.096	0.096	3 oz.	203	0.1015	0.945813	10188		Protein	Se, thiamin		Unkn, likely negligible
BANANA	0.04181	0.0469776	0.0493358	0.0493358	Medium	105.02	0.05251	0.939551	09040		Fiber	ORAC, vit B-6
CORN meal,whole	0.169846	0.0469188	0.0482363	0.0482363	1 ounce	102.808	0.051404	0.938376	20020		Lutein+	Pro, ORAC		Estimated
OATMEAL,dry	0.17141	0.0452269	0.0486804	0.0486804	1 ounce	107.636	0.053818	0.904537	08120		Fiber	Pro, ORAC
CHOCOLATE CHIPS, semisweet	0.214277	0.044641	0.0608546	0.0608546	1 oz.	136.32	0.06816	0.89282	19080		ORAC	Fiber, Cu
BREAD,rye	0.111148	0.0430807	0.0222297	0.0222297	1 slice	51.6	0.0258	0.861615	18060		Fiber	Protein, ORAC		Estimated
CHICKEN,whole,roasted	0.103	0.043	0.087	0.087	3 oz.	204	0.102	0.852941	05009		Protein	Linoleic a., niacin		Unkn, likely negligible
MILLET,dry	0.160584	0.0424826	0.0456059	0.0456059	1 ounce	107.352	0.053676	0.849652	20031		Fiber	Pro, ORAC		Est.; also Lutein+
BREAD,wheat,enriched	0.109851	0.0412975	0.0274629	0.0274629	1 slice	66.5	0.03325	0.825951	18064		Fiber	Protein, ORAC		Estimated
WHEY,fluid,sweet	0.011025	0.0408332	0.0271214	0.0271214	1 cup	66.42	0.03321	0.816663	01114		Protein	Riboflavin, K		Unkn, likely significant
CORN meal,degermed,enr.	0.150679	0.0407241	0.0427928	0.0427928	1 ounce	105.08	0.05254	0.814481	20022		Lutein+	Fiber, folate		Estimated
GRAPE juice,bottled	0.0239681	0.0399468	0.0606393	0.0606393	1 cup	151.8	0.0759	0.798937	09135		ORAC			Est. = Concord
CHEESE,mozzarella,part skim	0.100961	0.0397486	0.0286226	0.0286226	1 oz.	72.009	0.0360045	0.794972	01028		Protein	Ca, P		Unkn, likely significant
CHEESE,cottage, 4.5% fat	0.0384986	0.0392843	0.0435035	0.0435035	1/2 cup	110.74	0.05537	0.785687	01012		Protein	P, Se		Unkn, likely significant
Pizza Hut cheese pizza	0.10021	0.0385424	0.0962019	0.0962019	1 slice	249.6	0.1248	0.770849	Not recorded					Crude estimate
APPLE juice,canned,+vit.C	0.0173588	0.0377365	0.0430498	0.0430498	1 cup	114.08	0.05704	0.754729	09400		Vit C			Est. = canned
Applesauce,cnd+sugar	0.0255065	0.0375095	0.0627459	0.0627459	1 cup	167.28	0.08364	0.75019	09020		ORAC			Est. = 97% of canned
BREAD,oatmeal	0.0994646	0.0369757	0.0268554	0.0268554	1 slice	72.63	0.036315	0.739514	18039		Fiber	Protein, ORAC		Estimated
YOGURT,plain,whole	0.0224199	0.036754	0.0549288	0.0549288	1 cup	149.45	0.074725	0.735079	01116		Protein	Ca, P		Unkn, likely significant
CHEESE,Swiss	0.136633	0.0359561	0.0387356	0.0387356	1 oz.	107.73	0.053865	0.719123	01040		Protein	Ca, vit B-12		Unkn, likely significant
BREAD,white,enriched	0.0935339	0.0351631	0.0233835	0.0233835	1 slice	66.5	0.03325	0.703263	18069		Protein	Fiber, ORAC		Estimated
MILK,evaporated,canned	0.0461973	0.0344756	0.0582086	0.0582086	1/2 cup	168.84	0.08442	0.689511	01153		Protein	Vit D, Ca		Unkn, likely significant
Pizza Hut super supreme pizza	0.105703	0.0342081	0.134243	0.134243	1 slice	392.43	0.196215	0.684161	21276		Protein			Crude estimate
SORGHUM,grain	0.11441	0.0337492	0.0324924	0.0324924	1 ounce	96.276	0.048138	0.674985	20067		Protein	Fiber, ORAC		Lutein+ estimated
RYE flour,light	0.119264	0.0334072	0.0338709	0.0338709	1 ounce	101.388	0.050694	0.668143	20065		Fiber	Pro, ORAC		Estimated
BREAD,French	0.096123	0.0332605	0.0240307	0.0240307	1 slice	72.25	0.036125	0.665211	18029		Protein	Fiber, ORAC		Estimated
RICE,brown,long grain,raw	0.118779	0.0321024	0.0337332	0.0337332	1 ounce	105.08	0.05254	0.642047	20036		Fiber	ORAC, pro		Est.; also Lutein+
HIGH-C, canned drink	0.0152932	0.0312106	0.0379271	0.0379271	1 cup	121.52	0.06076	0.624211	14323		Vit C	Lutein + z., Mg		Unkn, likely negligible
BACON,cooked	0.167	0.031	0.047	0.047	1 oz.	154	0.077	0.61039	10124		Protein	Se, linoleic acid		Unkn, likely negligible
CHICKEN,breast+wing,breaded,fried,fast food	0.093	0.031	0.079	0.079	3 oz.	258	0.129	0.612403	21036		Protein	Linoleic a., ALA		Unkn, likely negligible
CHICKEN,leg+thigh,fried,fast food	0.09	0.031	0.077	0.077	3 oz.	248	0.124	0.620968	21035		Protein	Linoleic a., ALA		Unkn, likely negligible
Fried chicken, fast food	0.152333	0.0308367	0.248303	0.248303	Breast,wing	805.22	0.40261	0.616733	Not recorded					Crude estimate
Fruit coctail in heavy syrup	0.0282061	0.0303292	0.0722076	0.0722076	1 cup	238.08	0.11904	0.606583	09100		Fiber			Crude estimate
CHEESE,cheddar	0.120233	0.0298345	0.0340861	0.0340861	1 oz.	114.251	0.0571253	0.59669	01009		Protein	Ca, ALA		Unkn, likely significant
CHEESE,American	0.109938	0.0293167	0.0311673	0.0311673	1 oz.	106.312	0.0531563	0.586334	01042		Protein	Ca, ALA		Unkn, likely significant
APPLE juice,Frz,+vit.C,diluted	0.0136551	0.0290534	0.0338646	0.0338646	1 cup	116.56	0.05828	0.581068	09411		Vit C			Est. = canned
FLOUR,all purpose,enriched	0.105044	0.0288582	0.0298324	0.0298324	1 ounce	103.376	0.051688	0.577164	20081		Protein	Fiber, ORAC		Estimated
RICE cake,brown rice	0.110142	0.0284604	0.0297383	0.0297383	2 cakes	104.49	0.052245	0.569209	19816		Fiber	Protein, ORAC		Estimated
Burrito, bean & cheese	0.106583	0.0281966	0.198245	0.198245	2 each	703.08	0.35154	0.563932	Not recorded					Crude estimate
French fries, McDonalds	0.147795	0.0273695	0.168487	0.168487	Medium	615.6	0.3078	0.54739	Not recorded					Crude estimate
Ham & cheese sandwich	0.0941963	0.0267603	0.137527	0.137527	1 each	513.92	0.25696	0.535206	Not recorded					Crude estimate
RAISINS,raw	0.0790067	0.0264236	0.0576749	0.0576749	1/2 cup	218.27	0.109135	0.528473	09298		ORAC
FLOUR,cake,enriched	0.0914024	0.0252493	0.0259583	0.0259583	1 ounce	102.808	0.051404	0.504985	20084		Protein	Thia, ORAC		Estimated
Red Zone: NuCal Values Less than 0.5
CORNBREAD from mix	0.0750974	0.0239164	0.0213277	0.0213277	1 ounce	89.176	0.044588	0.478327	18023		Fiber	Protein, ORAC		Estimated
COOKIE, Oreo	0.111651	0.0238062	0.0379614	0.0379614	3 each	159.46	0.07973	0.476124	18166		Fiber	ORAC, Fe		Estimated
Chicken pot pie	0.109225	0.0235399	0.237019	0.237019	1 pie	1006.88	0.50344	0.470798	Not recorded					Crude estimate
Big Mac with cheese	0.129605	0.0230204	0.270874	0.270874	1 each	1176.67	0.588335	0.460408	Not recorded					Crude estimate
CREAM,half and half	0.0297407	0.0228775	0.00892221	0.00892221	2 Tbsp	39	0.0195	0.457549	01049		Protein	ALA, Vit A		ORAC unkn
RICE,white,long grain,enr.,raw	0.0833988	0.022849	0.0236853	0.0236853	1 ounce	103.66	0.05183	0.45698	20044		Folate	Pro, ORAC		Est.; also Lutein+
MARGARINE	0.136873	0.0217951	0.00684365	0.00684365	1 pat	31.4	0.0157	0.435901	04629		Linolenic	Linoleic, vit E		Unkn, likely negligible
Shrimp, breaded, fast food	0.0939298	0.0206894	0.154045	0.154045	6-8 shrimp	744.56	0.37228	0.413788	Not recorded					Crude estimate
Croissant + egg, cheese, ham	0.0942474	0.0198834	0.143256	0.143256	1 each	720.48	0.36024	0.397668	21013		Protein			Crude estimate
ICE CREAM, vanilla	0.0393482	0.0190088	0.0259698	0.0259698	1/2 cup	136.62	0.06831	0.380176	19095		Protein	Linolenic, vit A		Unkn, likely negligible
PIE, apple	0.0444986	0.0187758	0.0556233	0.0556233	1 piece	296.25	0.148125	0.375516	18301		Fiber	ORAC, linolenic		Estimated
APPLE juice,canned	0.00809433	0.0175964	0.0200739	0.0200739	1 cup	114.08	0.05704	0.351927	09016		ORAC
CREAM,sour,cultured	0.0317891	0.0164711	0.00762939	0.00762939	2 Tbsp	46.32	0.02316	0.329421	01056		Vit A	Protein, ALA		ORAC unkn
APPLE juice,Frz,diluted	0.00771533	0.0164156	0.019134	0.019134	1 cup	116.56	0.05828	0.328312	09018		ORAC			Est. = canned
DONUT, glazed	0.063476	0.0157509	0.0380856	0.0380856	1 medium	241.8	0.1209	0.315018	18436		Protein	Thiamin, linolenic		Estimated
COOKIE, animal crackers	0.0689783	0.015466	0.0195898	0.0195898	1 oz.	126.664	0.063332	0.30932	18150		Protein	ORAC, folate		Estimated
CREAM,whipping,heavy	0.0527252	0.0152827	0.0158176	0.0158176	2 Tbsp	103.5	0.05175	0.305653	01053		ALA	Vit A, Protein		ORAC unkn
CAKE, yellow, vanilla icing	0.0569502	0.0152682	0.0364481	0.0364481	1 piece	238.72	0.11936	0.305363	18141		Linoleic	Linolenic, ORAC		Estimated
SUCANAT	0.0561823	0.0147848	0.00707898	0.00707898	1 Tbsp.	47.88	0.02394	0.295697	N0076		Vit A	Mg, K		Unkn, likely negligible
CHEESE,cream	0.0496648	0.0145219	0.0144028	0.0144028	2 Tbsp	99.18	0.04959	0.290437	01017		Vit A	Protein, ALA		Unkn, likely significant
Hushpuppy, fast food	0.0370064	0.0143994	0.028865	0.028865	5 each	200.46	0.10023	0.287988	21129		Protein			Crude estimate
OIL, olive	0.110424	0.0124914	0.0149072	0.0149072	1 Tbsp.	119.34	0.05967	0.249827	04053		Vit E	Linoleic, linolenic		Unkn, likely negligible
Onion rings, breaded, fast food	0.0306505	0.0111052	0.0254399	0.0254399	8-9 rings	229.08	0.11454	0.222105	Not recorded					Crude estimate
SYRUP, maple	0.0265891	0.0102266	0.00531782	0.00531782	1 Tbsp.	52	0.026	0.204531	19353		Riboflavin	ORAC, Zn
CARAMELS	0.0380418	0.0099586	0.0108039	0.0108039	1 oz.	108.488	0.054244	0.199172	19074		Linoleic	Protein, Ca		Unkn, likely negligible
BUTTER	0.0613948	0.00856274	0.00306974	0.00306974	1 pat	35.85	0.017925	0.171255	01001		Vit A	Linolenic, vit D		Unkn, likely negligible
GATORADE, FRUIT-FLAVORED	0.00122448	0.00470955	0.0074571	0.0074571	20 fl. oz.	158.34	0.07917	0.094191	14460		Vit B-6	Niacin, P		Unkn, likely negligible
HONEY	0.00532968	0.00175318	0.00111923	0.00111923	1 Tbsp.	63.84	0.03192	0.0350637	19296		Fiber	Fe, protein		Unkn, likely negligible
COKE, PEPSI	0.000602979	0.00162967	0.00221896	0.00221896	12 fl. oz.	136.16	0.06808	0.0325934	14400		P	Fe, protein		Unkn, likely negligible
SPRITE, 7-UP	0.000507746	0.00126937	0.00187358	0.00187358	12 fl. oz.	147.6	0.0738	0.0253873	14145		Fe	Protein, Mg		Unkn, likely negligible
SUGAR	0.000546781	0.000141287	6.88944e-05	6.88944e-05	1 Tbsp.	48.762	0.024381	0.00282574	19335		Riboflavin	Se, Cu		Unkn, likely negligible
