# Supplementary material for: Enhanced Labeling to Promote Consumption of Nutrient Dense Foods and Healthier Diets
Source: Foods. 2024 Oct 24;13(21):3377. doi: 10.3390/foods13213377 (PMC11544848; doi:10.3390/foods13213377)
Supplement: Supplementary file 1 [file foods-13-03377-s001.zip › SuppFile_Tables 1-18_10-13-2024.xlsx]

## Sheet: SupFile 1. FoP Cheerios
Supplemental File 1. Front-of-Pack Nutrition and Health-Related Information, Claims and Messaging on Cheerios in the US and the EU
Front-of-Pack Cheerios in the US
				2 Content Information (100% whole oats, 140 calories/serving)
				7 Implied Health Benefit (Good Source of Calcium and fiber, 11 vitamins and minerals, Gluten free, 3% Daily Value [DV] saturated fat, 8% DV sodium,2 grams total sugar)
				2 Qualified Health Claim ("CAN HELP LOWER CHOLESTEROL...", "...may reduce the risk of heart disease" and AHA icon)
				11	Total
				"CAN HELP" is included since a single serving provides 2 grams of soluble fiber, and not the required 3 grams. Full text of fiber-cholesterol qualified health claim.
				"AHA Certified" logo as a heart-healthy food provides no information regarding why. Placement in red band re cholesterol suggests a connection.
				Repeats information in BoP "Nutrition Facts" panel per 1/2 cup serving without milk
Front-of-Pack Cheerios in the EU
				8 Content Information (5 in upper left; Fiber whole grains; Whole grains; Vitamins and minerals)
				0 Implied Health Benefit
				0 Qualified Health Claim
				8	Total Nutrition-related
	[check proper Nutri-Score]
Notes:
1. Nutrient and nutrition-related information on the packaging of EU products has been obtained from the database openfoodfacts (https://world.openfoodfacts.org), and actual packaging on some products sold in Germany. Some of the information and claims on certain products change overtime, and varies from country-to-country in the EU. Thus, our analysis the number of nutrition-related information …

## Sheet: SupFile 2. BoP Cheerios 
Supplemental File 2. Back-of-Pack Nutrition and Health-Related Information, Claims and Messaging on Cheerios in the US and the EU
Back-of-Pack Cheerios in the US
				1 Content Information (100% whole grain)
				0 Implied Health Benefit
				2 Qualified Health Claim (100% whole oats and heart health, soluble fiber lower cholesterol)
				3	Total
				Repeats association between 100% whole grain oats and heart health
				Repeats approved language for the soluble fiber-heart disease qualified health claim
Back-of-Pack Cheerios in the EU
				4 Content Information (Vegetarian; Kosher; No artificial flavors; No artificial colors)
				1 Implied Health Benefit (Nutri-Score C)
				0 Qualified Health Claim
				5	Total
Notes:
1. Nutrient and nutrition-related information on the packaging of EU products has been obtained from the database openfoodfacts (https://world.openfoodfacts.org), and actual packaging on some products sold in Germany. Some of the information and claims on certain products change overtime, and varies from country-to-country in the EU. Thus, our analysis the number of nutrition-related information …

## Sheet: SupFile 3. FoP Quaker Oats
Supplemental File 3. Front-of-Pack Nutrition and Health-Related Information, Claims and Messaging on Quaker Oats in the US and the EU
Front-of-Pack Quacker Oats in the US
				1 Content Information (110 calories/serving)
				0 Implied Health Benefit
				1 Qualified Health Claim (Whole grains and heart health)
				2	Total
				Full text of diets "rich in whole grains" and heart-disease qualified health claim.
Front-of-Pack Edeka Oats in the EU
				2 Content Information (100% whole grain, No added sugar)
				1 Implied Health Benefit (Nutri-Score A)
				0 Qualified Health Claim
				3	Total
Notes:
1. Nutrient and nutrition-related information on the packaging of EU products has been obtained from the database openfoodfacts (https://world.openfoodfacts.org), and actual packaging on some products sold in Germany. Some of the information and claims on certain products change overtime, and varies from country-to-country in the EU. Thus, our analysis the number of nutrition-related information …

## Sheet: SupFile 4. BoP Quacker Oats
Supplemental File 4. Back-of-Pack Nutrition and Health-Related Information, Claims and Messaging on Quacker Oats in the US and the EU
Back-of-Pack Quacker Oats in the US
				2 Content Information (100% whole grain, 20g protein/serving)
				0 Implied Health Benefit
				1 Qualified Health Claim (Fiber overall health)
				3	Total
				Highlights association between whole grain, high-fiber, and "overall health."
Back-of-Pack Porridge in the EU
				1 Content Information
				1 Implied Health Benefit
				0 Qualified Health Claim
				2	Total
Notes:
1. Nutrient and nutrition-related information on the packaging of EU products has been obtained from the database openfoodfacts (https://world.openfoodfacts.org), and actual packaging on some products sold in Germany. Some of the information and claims on certain products change overtime, and varies from country-to-country in the EU. Thus, our analysis the number of nutrition-related information …

## Sheet: SupFile 5. FoP Pringles
Supplemental File 5. Front-of-Pack Nutrition and Health-Related Information, Claims and Messaging on Pringles in the US and the EU
Front-of-Pack Pringles in the US
				2 Content Information ("Contains a bioengineered food ingredient"; "No articifial colors")
				0 Implied Health Benefit
				0 Qualified Health Claim
				2	Total
Front-of-Pack Pringles in the EU
				1 Content Information ("Contains a bioengineered food ingredient")
				1 Implied Health Benefit (Nutri-Score D)
				0 Qualified Health Claim
				2	Total
Notes:
1. Nutrient and nutrition-related information on the packaging of EU products has been obtained from the database openfoodfacts (https://world.openfoodfacts.org), and actual packaging on some products sold in Germany. Some of the information and claims on certain products change overtime, and varies from country-to-country in the EU. Thus, our analysis the number of nutrition-related information …

## Sheet: SupFile 6. BoP Pringles
Supplemental File 6. Back-of-Pack Nutrition and Health-Related Information, Claims and Messaging on Pringles in the US and the EU
Back-of-Pack Pringles in the US
				No information or claims beyond standard content of the Nutition Facts panel
Back-of-Pack Pringles in the EU
				0 Content Information
				1 Implied Health Benefit (Nutri-Score D)
				0 Qualified Health Claim
				1	Total
Notes:
1. Nutrient and nutrition-related information on the packaging of EU products has been obtained from the database openfoodfacts (https://world.openfoodfacts.org), and actual packaging on some products sold in Germany. Some of the information and claims on certain products change overtime, and varies from country-to-country in the EU. Thus, our analysis the number of nutrition-related information …

## Sheet: SupFile 7. FoP Nature Own Bread
Supplemental File 7. Front-of-Pack Nutrition and Health-Related Information, Claims and Messaging on Nature's Own Whole Wheat Bread in the US and the EU
Front-of-Pack Nature's Own Whole Wheat Bread in the US
				9 Content Information (3 items from Nutrition Facts panel [sat fat, sodium, sugar]; 4 "Our Promise" items; 100% Whole Wheat; 14 grams Whole Grain)
				1 Implied Health Benefit ("Heart Healthy")
				1 Qualified Health Claim ("Diets rich in whole grain foods and other plant foods and low in total fat, saturated fat and cholesterol may reduce the risk of heart diseae and certain cancers.")
				11	Total
				"Our Promise: NEVER any artificial preserbatives, colors or flavors and NO high fructose corn syrup"
				14g circle refers to a side panel: "See side panel for information on whole grains and heart disease and certain cancers" (2 qualified health claims). Two claims counting in Back-of-pack table.
Front-of-Pack Golden Toast Whole Wheat Bread in the EU
				4 Content Information
				0 Implied Health Benefit
				2 Qualified Health Claim ("Diets rich in whole grain foods and other plant foods and low in total fat, saturated fat and cholesterol may reduce the risk of heart diseae and certain cancers.")
				6	Total
Notes:
1. Nutrient and nutrition-related information on the packaging of EU products has been obtained from the database openfoodfacts (https://world.openfoodfacts.org), and actual packaging on some products sold in Germany. Some of the information and claims on certain products change overtime, and varies from country-to-country in the EU. Thus, our analysis the number of nutrition-related information …

## Sheet: SupFile 8. BoP Nature Own Bread
Supplemental File 8. Back-of-Pack and Side Panel Nutrition and Health-Related Information, Claims and Messaging on Nature's Own Whole Wheat Bread in the US and the EU
Side and Back-of-Pack Nature's Own Whole Wheat Bread in the US
				7 Content Information (0g transfat, 2g fiber, 14g whole grain/serving, No artificial preservatives/colors/flavors/High fructose corn syrup)
				2 Implied Health Benefit (Low fat, cholesterol free)
				2 Qualified Health Claim (Whole grains..."reduce the risk of heart disease and some cancers")
				11	Total
				Highlights association between 100% whole grain oats intake and heart health
				Restates Nutrition Facts panel elements; full text of whole grain heart health and certain cancers Qualified Health Claim)
Back-of-Pack Golden Toast Whole Wheat Bread in the EU
				1 Content Information (No preservatives)
				0 Implied Health Benefit
https://world.openfoodfacts.org/product/4009249019923/vollkorn-toast-golden-toast				0 Qualified Health Claim
				1	Total
Notes:
1. Nutrient and nutrition-related information on the packaging of EU products has been obtained from the database openfoodfacts (https://world.openfoodfacts.org), and actual packaging on some products sold in Germany. Some of the information and claims on certain products change overtime, and varies from country-to-country in the EU. Thus, our analysis the number of nutrition-related information …

## Sheet: SupFile 9. FoP Natures Promise
Supplemental File 9. Front-of-Pack Nutrition and Health-Related Information, Claims and Messaging on Nature's Promise Plant Based Ground in the US and the EU
Front-of-Pack Nature's Promise Plant Based Ground in the US
				6 Content Information (21 grams protein; NSF gluten free; 25% less staurated fat; 3 Nutrition Facts panel elements)
				1 Implied Health Benefit (25% less staurated fat...")
				0 Qualified Health Claim
				7	Total
Front-of-Pack Edeka Plant Based Ground in the EU
				1 Content Information (Vegan)
				2 Implied Health Benefit (Nutri-Score C, High protein)
				0 Qualified Health Claim
				3	Total
Notes:
1. Nutrient and nutrition-related information on the packaging of EU products has been obtained from the database openfoodfacts (https://world.openfoodfacts.org), and actual packaging on some products sold in Germany. Some of the information and claims on certain products change overtime, and varies from country-to-country in the EU. Thus, our analysis the number of nutrition-related information …

## Sheet: SupFile 10. BoP Natures Promise
Supplemental File 10. Back-of-Pack Nutrition and Health-Related Information, Claims and Messaging on Nature's Promise Plant Based Ground in the US and the EU
Back-of-Pack Nature's Promise Plant Based Ground in the US
				1 Content Information (Less satuated fat compared to ground beef)
				0 Implied Health Benefit
				0 Qualifies Health Claim
				1	Total
Back-of-Pack Edeka Plant Based Ground in the EU
https://world.openfoodfacts.org/product/4311501013755/veganes-hack-edeka				2 Content Information
				0 Implied Health Benefit
				0 Qualifies Health Claim
				2	Total
Notes:
1. Nutrient and nutrition-related information on the packaging of EU products has been obtained from the database openfoodfacts (https://world.openfoodfacts.org), and actual packaging on some products sold in Germany. Some of the information and claims on certain products change overtime, and varies from country-to-country in the EU. Thus, our analysis the number of nutrition-related information …

[truncated: 8 more sheets: SupFile 11. FoP Oakhurst Milk , SupFile 12. BoP Oakhurst Milk, SupFile 13. FoP Almond Breeze, SupFile 14. BoP Almond Breeze, SupFile 15. FoP Thousand Island, SupFile 16. BoP Thousand Island, SupFile 17. FoP Heinz Ketchup, SupFile 18. BoP Heinz Ketchup]
